# Supplementary material for: Optimisation of Phenolic Compound Extraction from Agrimonia eupatoria L. Using Response Surface Methodology for Enhanced Yield of Different Phenolics and Maximised Antioxidant Activity
Source: Antioxidants (Basel). 2025 Jul 7;14(7):831. doi: 10.3390/antiox14070831 (PMC12291865; doi:10.3390/antiox14070831)
Supplement: Supplementary file 1 [file antioxidants-14-00831-s001.zip]

Archive with 1 entries (1 files):
- antioxidants-3695661-supplementary.pdf
